# Supplementary material for: Synthesis, Properties, and Applications of Nanocomposite Materials Based on Bacterial Cellulose and MXene
Source: Polymers (Basel). 2023 Oct 12;15(20):4067. doi: 10.3390/polym15204067 (PMC10610809; doi:10.3390/polym15204067)
Supplement: Supplementary file 1 [file polymers-15-04067-s001.zip]

Archive with 1 entries (1 files):
- polymers-2528513-supplementary.pdf
